# Supplementary material for: A case report of mixed-phenotype acute leukemia with atypical BCR::ABL1 e13a3 fusion gene
Source: Medicine (Baltimore). 2026 May 12;104(49):e46329. doi: 10.1097/MD.0000000000046329 (PMC12689148; doi:10.1097/MD.0000000000046329)
Supplement: Supplementary file 2 [file medi-104-e46329-s002.xlsx]

## Sheet: Sheet1
Mutation list detected from the patient
Gene	mutation	Gene	mutation	Gene	mutation
IKZF1	p.A152T	CUX1	c.142-1G>A	BCORL1	p.D94N
IKZF1	p.A187V	CUX1	c.1018-1G>A	BCORL1	p.G209S
IKZF1	p.C464W	CUX1	c.1076+5G>A	BCORL1	p.F437Lfs*99
IKZF1	p.C492W	CUX1	p.A141Hfs*13	BCORL1	p.T477Nfs*58
IKZF1	p.C495Y	CUX1	p.A161V	BCORL1	p.Q538X
IKZF1	p.D186A	CUX1	p.A226T	BCORL1	p.Q590X
IKZF1	p.D186G	CUX1	p.A367G	BCORL1	p.V596Lfs*52
IKZF1	p.D186Y	CUX1	p.A443T	BCORL1	p.E616X
IKZF1	p.E504fs	CUX1	p.A533V	BCORL1	p.R784X
IKZF1	p.G158S	CUX1	p.A622V	BCORL1	p.P810T
IKZF1	p.G456A	CUX1	p.A670V	BCORL1	p.Q851K
IKZF1	p.G485D	CUX1	p.A777T	BCORL1	p.Q948Rfs*3
IKZF1	p.G496S	CUX1	p.A783Gfs*31	BCORL1	p.R1090X
IKZF1	p.H167R	CUX1	p.A885T	BCORL1	p.T1111M
IKZF1	p.H195R	CUX1	p.A957Gfs*102	BCORL1	p.E1112X
IKZF1	p.H224fs	CUX1	p.D703Gfs*2	BCORL1	p.K1137X
IKZF1	p.K171delK	CUX1	p.E1009K	BCORL1	p.S1158A
IKZF1	p.L117fs	CUX1	p.E120K	BCORL1	p.R1196X
IKZF1	p.N159fs	CUX1	p.E191X	BCORL1	p.1253delE
IKZF1	p.N159Y	CUX1	p.E194K	BCORL1	p.R1332X
IKZF1	p.Q156H	CUX1	p.E296X	BCORL1	p.G1391R
IKZF1	p.Q458H	CUX1	p.E370K	BCORL1	p.Y1520X
IKZF1	p.R137fs	CUX1	p.G1110X	BCORL1	p.L1542F
IKZF1	p.R162P	CUX1	p.G1327S	BCORL1	p.L1600I
IKZF1	p.R183C	CUX1	p.G462S	BCORL1	p.I754fs
IKZF1	p.R184P	CUX1	p.G700R	BCORL1	p.R72fs
IKZF1	p.R502W	CUX1	p.G793R	BCORL1	p.S1679fs
IKZF1	p.S393N	CUX1	p.G853Afs*46	BCORL1	p.R1048X
IKZF1	p.Y180N	CUX1	p.G855_G856insWQR	BCORL1	p.Q1228Rfs*33
IKZF1	p.H163Y	CUX1	p.H1214Tfs*31
IKZF1	p.M31V	CUX1	p.I1081T
IKZF1	p.V52L	CUX1	p.I1289V
IKZF1	p.V53M	CUX1	p.I160L
IKZF1	p.D81N	CUX1	p.K1169Q
IKZF1	p.S105L	CUX1	p.K117R
IKZF1	p.R162P	CUX1	p.K1256delK
IKZF1	p.H183Y	CUX1	p.K495Sfs*71
IKZF1	p.D252N	CUX1	p.K744Qfs*29
IKZF1	p.S258P	CUX1	p.K852_852delinsKGSG
IKZF1	p.T333A	CUX1	p.L101F
IKZF1	p.G337S	CUX1	p.L200Yfs*15
IKZF1	p.M347V	CUX1	p.L381V
IKZF1	p.Y348C	CUX1	p.L470P
IKZF1	p.A365V	CUX1	p.L484V
IKZF1	p.R423C	CUX1	p.L911Pfs*43
IKZF1	p.A434G	CUX1	p.L930Afs*24
IKZF1	p.L449F	CUX1	p.M1061Dfs*5
IKZF1	p.M459V	CUX1	p.N115Pfs*4
IKZF1	p.M476T	CUX1	p.N261S
IKZF1	p.L166	CUX1	p.P1095L
IKZF1	p.N159S	CUX1	p.P427L
		CUX1	p.P435T
		CUX1	p.P474S
		CUX1	p.P782Rfs*26
		CUX1	p.P932T
		CUX1	p.Q1315Rfs*170
		CUX1	p.Q241X
		CUX1	p.Q481X
		CUX1	p.Q583Sfs*16
		CUX1	p.Q797L
		CUX1	p.Q797X
		CUX1	p.R1179X
		CUX1	p.R1213Gfs*32
		CUX1	p.R1261Efs*23
		CUX1	p.R1261Qfs*23
		CUX1	p.R1261X
		CUX1	p.R1296K
		CUX1	p.R1298Q
		CUX1	p.R33Q
		CUX1	p.R390H
		CUX1	p.R398C
		CUX1	p.R421W
		CUX1	p.R515Q
		CUX1	p.R572C
		CUX1	p.R592Q
		CUX1	p.R609P
		CUX1	p.R714C
		CUX1	p.R996X
		CUX1	p.S1054N
		CUX1	p.S1123C
		CUX1	p.S467I
		CUX1	p.S508Ffs*59
		CUX1	p.S510N
		CUX1	p.S837A
		CUX1	p.S857_G859dupSGG
		CUX1	p.T1273P
		CUX1	p.T138Rfs*2
		CUX1	p.T742A
		CUX1	p.V560I
		CUX1	p.V92Rfs*21
		CUX1	p.W1171X
